# Supplementary material for: Clinical Outcomes and Safety Profile of Tranexamic Acid Use in Critically Ill Patients with Bleeding: A Single-Center Retrospective Descriptive Study
Source: Healthcare (Basel). 2026 Apr 28;14(9):1178. doi: 10.3390/healthcare14091178 (PMC13163469; doi:10.3390/healthcare14091178)
Supplement: Supplementary file 1 [file healthcare-14-01178-s001.zip]

Archive with 1 entries (1 files):
- healthcare-4188981-supplementary.pdf
